# Supplementary material for: Urban malaria in sub-Saharan Africa: dynamic of the vectorial system and the entomological inoculation rate
Source: Malar J. 2021 Sep 8;20:364. doi: 10.1186/s12936-021-03891-z (PMC8424958; doi:10.1186/s12936-021-03891-z)
Supplement: Supplementary file 1 — Additional file 1. Database of the entomological inoculation rate estimates reported in the 90 scientific publications selected for the review. [file 12936_2021_3891_MOESM1_ESM.xlsx]

## Sheet: overall_data
Authors	Years of publication	Country	Topic	Sites	Urban/rural	year	Sampling	Study type	EIR	EIR unit	EIR (Ib/p/y)	Species1	HBR(B/m/n)	Vectors involved	Abundance	study period	parasites	prevalence (%)
Tchuinkam et al	2010	Cameroon	malaria transmision dynamics	Santchou	rural	2003-2005	HLC/PSC	longitudinal	90.5	ib/p/y	90.5	An. coustani/An. funestus/ An. gambiae/An. hancocki/An. moucheti/An.nili/An. paludis/An. pharoensis/An. wellcomei/An. ziemanni	14.9	An. gambiae/An. funestus	1787	April 2003-March 2005	P. falciparum
Tchuinkam et al	2010	Cameroon		Dschang	urban	2003-2005	HLC/PSC	longitudinal	62.8	ib/p/y	62.8	An. coustani/An. funestus/ An. gambiae/An. hancocki/An. moucheti/An.nili/An. paludis/An. pharoensis/An. wellcomei/An. ziemanni	9		1079
Tchuinkam et al	2010	Cameroon		Djuttitsa	rural	2003-2005	HLC/PSC	longitudinal	0	ib/p/y	0		0.3		40
Tchouassi et al	2012	Ghana	Characterization of malaria transmission	Kpone-on-Sea	rural	2005-2006	PSC/HLC	Cross-sectional	62.1	ib/p/y	62.1	An. gambiae s.l./ An. funestus/ An. pharoenis	11.43	An. gambiae s.l.	1233	November 2005-April 2006	P. falciparum
Tabue et al	2017	Cameroon	epidemiological role of An. rufipes in human malaria transmission	Pitoa	periurban	2011-2014	HLC/PSC	Cross-sectional	0.196	ib/p/n	33.9	An. gambiae s.l./An. rufipes/ An. pharoensis/An. funestus/ An. paludis	0,03-39,74	An. arabiensis/An. coluzzii/An. rufipes/An. funetus/An. pharoensis/An. paludis	21571	September-october	P.falciparum
Tabue et al	2017	Cameroon		Garoua	urban	2011-2014	HLC/PSC	Cross-sectional	0.07	ib/p/n	3.45	An. gambiae s.l./An. rufipes/ An. pharoensis/An. funestus/ An. paludis
Tabue et al	2017	Cameroon		Mayo Oulo	rural	2011-2014	HLC/PSC	Cross-sectional	0.163	ib/p/n	71.54
Morou et al	2012	Gabon		Libreville	urban	2009	HLC	Longitudinal	33.9	ib/p/y	33.9	An. gambiae Giles ( M and S Form)/ An. melas
Morou et al	2010	Gabon		Libreville	urban	2006-2007	HLC	Cross-sectional	1.23	ib/p/w	3.45	An.gambiae s.s.	2.3
Morou et al	2010	Gabon		Port-Gentil	urban	2007	HLC	Cross-sectional	2.6	ib/p/w	66.45	An. gambiae s.s./ An. melas	16.8
Soma et al	2018	Burkina faso	uneven malaria transmission	Bobo-Dioulaso	urban	2013	CDC/IRS	Cross-sectional				An. gambiae/An. coluzzii/An. arabiensis		An. coluzzii/An. arabiensis	273	October-November 2013	P.falciparum/P. malariae	12
Shililu et al	2003	Eritrea		Anseb	rural	1999-2002	HLC	longitudinal	3.45	ib/p/y	3.45	An. arabiensis		An. arabiensis
Shililu et al	2003	Eritrea		Gash-Barka	rural	1999-2002	HLC	longitudinal	66.45	ib/p/y	66.45	An. arabiensis		An. arabiensis
Shililu et al	2003	Eritrea		Debub	rural	1999-2002	HLC	longitudinal	15.95	ib/p/y	15.95	An. arabiensis		An. arabiensis
Shililu et al	2003	Eritrea		Northern Red Sea	rural	1999-2002	HLC	longitudinal	0	ib/p/y	0	An. arabiensis		An. arabiensis
Shililu et al	2003	Eritrea		overall			HLC	longitudinal							2711
Salako et al	2018	Benin		Kandi		2016-2017	HLC/PSC	longitudinal	10.75	ib/p/m	129	An. gambiae s.l./An. funestus/ An. pharoensis/An. ziemanni/An. coutani/ An. paludis	4.78	An. gambiae/An. funestus	874	May 2016-February 2017	P.falciparum
Salako et al	2018	Benin		Gogounou		2016-2017	HLC/PSC	longitudinal	11.06	ib/p/m	132.72	An. gambiae s.l./An. funestus/ An. pharoensis/An. ziemanni/An. coutani/ An. paludis	4.4	An. gambiae/An. funestus	647
Salako et al	2018	Benin		Djougou		2016-2017	HLC/PSC	longitudinal	16.85	ib/p/m	202.2	An. gambiae s.l./An. funestus/ An. pharoensis/An. ziemanni/An. coutani/ An. paludis	6.55	An. gambiae/An. funestus	1147
Salako et al	2018	Benin		Copargo		2016-2017	HLC/PSC	longitudinal	17.66	ib/p/m	211.92	An. gambiae s.l./An. funestus/ An. pharoensis/An. ziemanni/An. coutani/ An. paludis	7.5	An. gambiae/An. funestus	1208
Salako et al	2018	Benin		Barienou,Kataban,Sonsoro,Gounarou	rural		HLC/PSC	longitudinal	23.79	ib/p/m	285.48		9.42
Salako et al	2018	Benin		Zountori,Parakounan,Kossarou,Bantansoue	urban	2016-2017	HLC/PSC	longitudinal	4.15	ib/p/m	49.8	An. gambiae/An. funestus/An. pharoensis/An. ziemanni/An. coustani	2.18
Owusu-Agyei et al	2009	Ghana		Kintampo	rural	2004	CDC	longitudinal	269	ib/p/y	269	An. funestus/An. gambiae/An. rufipes/An. pharoeni		An. funestus/An. gambiae	8418	Jan-Dec 2004	P. falciparum	58
Omukunda et al	2013	Kenya		Marani		2003-2005	CDC	longitudinal	0.4	ib/p/y	0.4	An. gambiae /An. funestus		An. gambiae s.s./An. funestus	1775	February 2003-February 2005
Omukunda et al	2013	Kenya		Kombewa			CDC	longitudinal	31.1	ib/p/y	31.1	An. gambiae /An. funestus				June 2003-January 2005
Ogola et al	2018	Kenya				2014, 2015,2017	CDC/PSC/ASP	longitudinal				An. funestus/An. rivulorum/An. leesoni/ An. parensis/An. longipalpis/ An. vaneedeni		An. funestus/An. rivulorum/An. longipalpis	1149
Nourein et al	2011	Sudan		Khartoum	urban	1999		Cross-sectional									P. falciparum	2.5
Nourein et al	2011	Sudan		Khartoum	urban	2000		Cross-sectional									P. falciparum	3.2
Nourein et al	2011	Sudan		Khartoum	urban	2001		Cross-sectional									P. falciparum	0.1
Nourein et al	2011	Sudan		Khartoum	urban	2002		Cross-sectional									P. falciparum	0.1
Nourein et al	2011	Sudan		Khartoum	urban	2003		Cross-sectional									P. falciparum	0.2
Nourein et al	2011	Sudan		Khartoum	urban	2004		Cross-sectional									P. falciparum	0.8
Nourein et al	2011	Sudan		Khartoum	urban	2005		Cross-sectional									P. falciparum	0.9
Nourein et al	2011	Sudan		Khartoum	urban	2006		Cross-sectional									P. falciparum	0.9
Nourein et al	2011	Sudan		Khartoum	urban	2007		Cross-sectional									P. falciparum	0.7
Nourein et al	2011	Sudan		Khartoum	urban	2008		Cross-sectional									P. falciparum	0.8
Ndenga et al	2006	Kenya		Iguhu	rural	2003-2004	PSC	longitudinal	16.6	ib/p/y	16.6	An. gambiae s.l./ An. funestus s.l.					P. falciparum
Ndenga et al	2006	Kenya		Mbale	rural	2003-2004	PSC	longitudinal	1.1	ib/p/y	1.1
Ndenga et al	2006	Kenya		Marani	rural	2003-2004	PSC	longitudinal	0.4	ib/p/y	0.4
Ndenga et al	2006	Kenya		Kombewa	rural	2003-2004	PSC	longitudinal	31.1	ib/p/y	31.1
Mwanziva et al	2011	Tanzania		Gichameda	rural	2008-2009	CDC	longitudinal	0.51	ib/p/y	0.51	An. gambiae s.l./An. funestus/An. pharoensis/An. coustani/An. maculipalpis/An. marshallii		An. gambiae s.l.	29168	Nov-Dec 2008/Feb-March 2009/May/July-Aug 2009/Oct 2009	P. faciparum
Mwangangi et al	2013	Kenya		Kiwalwa	rural	2011		longitudinal	0-123,92	ib/p/y	0-123,92	An. gambiae s.l./An. funestus s.l./An. coustani/An. pharoensis		An. funestus s.l./An. coustani/An. pharoensis/An. arabiensis	4004		P. faciparum
Mwangangi et al	2013	Kenya		Mwarusa	rural	2011		longitudinal	4,74-59,78	ib/p/y	4,74-59,78
Mwangangi et al	2013	Kenya		Kimundia	rural	2011		longitudinal	0-31,95	ib/p/y	0-31,95
Mwangangi et al	2013	Kenya		Njoro	rural	2011		longitudinal	0-45,06	ib/p/y	0-45,06
Muturi et al	2008	Kenya		Mbuinjeru	rural	2004-2005		longitudinal	0,08-2,55	ib/p/y	0,08-2,55	An. arabiensis/An. funestus/An. pharoensis/An. maculipalpis/An. pretoriensis/An.coutani/An. rufipes		An.arabiensis/An. funestus	39609	April 2004- March 2005	P. falciparum
Muturi et al	2008	Kenya		Kiamachiri	rural	2004-2005		longitudinal	0-4,06	ib/p/y	0-4,06	An. arabiensis/An. funestus/An. pharoensis/An. maculipalpis/An. pretoriensis/An.coutani/An. rufipes		An.arabiensis/An. funestus		April 2004- March 2006	P. falciparum
Muturi et al	2008	Kenya		Murinduko	rural	2004-2005		longitudinal	2,21-2,50	ib/p/y	2,21-2,50	An. arabiensis/An. funestus/An. pharoensis/An. maculipalpis/An. pretoriensis/An.coutani/An. rufipes		An.arabiensis/An. funestus		April 2004- March 2007	P. falciparum
Mutuku et al	2011	Kenya		Kinango/Golini/Vuna/Magodzoni/Nganja/Milalani/Kidomaya/Jego	rural	2009-2010	PSC/Clay pots	longitudinal	0.43	ib/p/m	5.16	An. funestus/An. gambiae s.l.			466		P. falciparum
Mbogo et al	2003	Kenya		Malindi	rural	1997-1998	PSC		0-120	ib/p/y	0-120	An. gambiae s.l./An. funestus	0,25-2,45	An. gambiae/An. funestus		June 1997-May 1998	P. falciparum	38-83
Mbogo et al	2003	Kenya		Kilifi	rural	1997-1998	PSC						0-1.07
Mbogo et al	2003	Kenya		Kwale	rural	1997-1998	PSC						0.14-2.7
Massebo et al	2013	Ethiopia		Chano	rural	2009-2010	CDC/PSC/Artificial pit shelter	longitudinal	0-73,2	ib/p/y	0-73,2	An. arabiensis/An. marshalli/An. garnhami/An. funestus group/An. pharoensis/An. tenebrosus		An. arabiensis	3678	May 2009-April 2010	P. falciparum/P. vivax
Mala et al	2011	Kenya		Kamarimar	rural	2008-2010	PSC/CDC	longitudinal	0-0,12	ib/p/m	0-1,44	An. gambiae/An. funestus/An. pharoensis/An. coustani	9.51
Mala et al	2011	Kenya		Tirion	rural	2008-2010	PSC/CDC	longitudinal	0-0,1339	ib/p/m	0-1,6068		8.93
Machault et al	2009	Senegal		Dakar	urban	2007	HLC	cross-sectional	0-16,8	ib/p/y	0-16,8	An. gambiae s.l./An. pharoensis	0,1-43,7	An. gambiae s.l./An. pharoensis	1111	September-october 2007	P. falciparum
Machault et al	2009	Senegal		Pikine	urban	2007	HLC	cross-sectional
Kibret et al	2014	Ethiopia		Ziway area	rural	2009-2010	CDC	longitudinal	0,25-27,3	ib/p/y	0,25-27,3	An. arabiensis/An. pharoensis/An. coutani/An. funestus		An. arabiensis/An. pharoensis	4623	November 2009-October 2010	P.falciparum
Kouassi et al	2016	Guinea		Conakry	urban	2012-2013	exit trap/PSC	longitudinal	0			An. gambiae s.l.	0.04-1.79	An. gambiae s.l.		November 2012-October 2013	P.falciparum
Klinkenberg	2008	Ghana		Accra	urban	2008	HLC/PSC	cross-sectional	6,6-19,2	ib/p/y	6,6-19,2	An. gambiae s.l./An. funestus/An. coustani	0,37-8,1	An. gambiae	1642	September-December 2003
Kerah-Hinzoumbé	2009	Chad		Goulmoun	rural	2006-2007	HLC/PSC	longitudinal	311	ib/p/y	311	An. arabiensis/An. pharoensis/An. funestus/An. ziemanni/An. rufipes/An. wellcomei/ An. squamosus/An. nili/An. coustani	16.6	An. arabiensis/An. pharoensis/An. funestus/ An. ziemanni	11514	July2006-June 2007	P. falciparum
Kafy	2017	Sudan				2012-2014
Morou et al	2012	Gabon		Libreville	urban	2009	HLC	Longitudinal	33.9	ib/p/y	33.9	An. gambiae Giles ( M and S Form)/ An. melas
Akono el al	2015	Cameroon		Yaoundé	urban	2012	HLC	Longitudinal	1.514	ib/p/n	552.61	An. gambiae/ An. funestus/ An. nili
Akono el al	2015	Cameroon		Akonolinga	periurban	2012	HLC	Longitudinal	2.23	ib/p/n	813.95	An. gambiae/ An. funestus/ An. moucheti
Govoetchan et al	2014	Benin		Gansosso	urban	2012-2013	HLC	Longitudinal	6.45	ib/p/y	6.45	An. gambiae s.l.					P. falciparum	7.5
Govoetchan et al	2014	Benin		Sonsoro	rural	2012-2014	HLC	Longitudinal	130.75	ib/p/y	130.75	An. gambiae s.l.					P. falciparum	41
Zogo et al	2019	Côte d'ivoire		Korhogo area	rural	2016-2017	HLC	longitudinal	2.46	ib/p/y	2.46	An. gambiae/ An.funestus/ An. nili/ An.pharoensis/ An. ziemanni/ An. coustani
Traore et al	2020	Mali		keyes province		2017	CDC/HLC/Malaise traps/PSC	longitudinal	4,29-70,71 indoors
Traore et al	2020	Mali		keyes province			CDC/HLC/Malaise traps/PSC		2,14-57,93 outdoors
Okwa et al	2009	Nigeria		Bungudu-Gusau (Zamfara state)	rural	2005	HLC/PSC	Cross-sectional	7.77	ib/p/rs	23.31	An. gambiae s.s./ An. arabiensis/ An. melas/ An. funestus/ An. moucheti		An. gambiae s.s.; An. arabiensis; An. melas; An. funestus, An. moucheti	11990		P. falciparum
Okwa et al	2009	Nigeria		Badagry (Lagos state)	periurban	2005	HLC/PSC	Cross-sectional	24.7	ib/p/rs	74.1
Okwa et al	2009	Nigeria		Onitsha (Anambra state)	periurban	2005	HLC/PSC	Cross-sectional	10.7	ib/p/rs	32.1
Okwa et al	2009	Nigeria		Bonny (Rivers state)	periurban	2005	HLC/PSC	Cross-sectional	11.5	ib/p/rs	34.5
Abraham et al	2017	Ethiopia		Sille	rural	2015-2016	CDC/exit traps	Longitudinal	5.3	ib/p/m	63.6	An. arabiensis/An. pharoensis/An. pretoriensis/An. tenebrosus/ An. rhodsiensis		An. arabiensis/An. pharoensis	1549	october 2015-May 2016	P.falciparum/P.vivax
Cano et al	2006	Equatorial Guinea		Yengue	rural	2002	CDC	Cross-sectional	0.85	ib/p/n	298.8	An.gambiae s.s./ An. moucheti/ An.carnevalei	4.6		1173		P. falciparum	0.18
Cano et al	2004	Equatorial Guinea		Bioko	urban	1998-1999	IRC/LT/CDCHBC	Cross-sectional	814.27	ib/p/y	814.27	An. gambiae/ An. funestus	36.8		1662		P. falciparum	0.19
Amek et al	2012	Kenya		Nyanza	rural	2002-2004	CDC	Longitudinal	25.6	ib/p/y	25.6	An. gambiae s.l /An. funestus			2309
Adja et al	2011	Côte d'ivoire		Gbatta	rural	2001-2002	HLC	Longitudinal	24.9	ib/p/m	298.8	An. gambiae/ An. funestus/ An. nili			4334		P. falciparum	3.9
Adja et al	2011	Côte d'ivoire		Kpéhiri	rural	2001-2002	HLC	Longitudinal	39.9	ib/p/m	478.8	An. gambiae/ An. funestus/ An. nili			3301		P. falciparum	3.57
Appawu et al	2004	Ghana		Kassena Nankana District (KND)	rural	2001-2002	HLC	Longitudinal	1218	ib/p/y	1218	An.gambiae sl/ An. funestus			18228		P. falciparum	7.2
Awono et al	2018	Cameroon		Pitoa	rural	2011-2015	clay pot/exit trap/Spray catches	Cross-sectional				An. arabiensis/ An. rufipes/ An. funestus/ An. coluzzii/ An. gambiae			9327		P. falciparum	1.25
Awono et al	2018	Cameroon		Garoua	urban	2011-2015	clay pot/exit trap/Spray catches	Cross-sectional				An. arabiensis/ An. rufipes/ An. funestus/ An. coluzzii/ An. gambiae					P. falciparum
Awono et al	2018	Cameroon		Mayo Oulo	rural	2011-2015	clay pot/exit trap/Spray catches	Cross-sectional				An. arabiensis/ An. rufipes/ An. funestus/ An. coluzzii/ An. gambiae					P. falciparum
Daygena et al	2017	Ethiopia		Gato	rural	2015-2016	CDC	Longitudinal	8.6	ib/p/m	103.2	An. arabiensis/ An. demeiiioni			1268		P. falciparum/ P. vivax	18.1
Daygena et al	2017	Ethiopia		Onota	rural	2015-2016	CDC	Longitudinal
Daygena et al	2017	Ethiopia		Lagyignaw-Arguba	rural	2015-2016	CDC	Longitudinal
Degefa	2015	Ethiopia		Jimma	rural	2013	CDC/PSC	Longitudinal	0-13,1	ib/p/n	0-4781,5	An. gambiae s.l.			1912		P. falciparum	6.3
Djamouko et al	2020	Cameroon		Nsam	urban	2017-2018	HLC/CDC	Cross-sectional	9.78	ib/p/y	9.78	An.gambiae sl/ An. funestus			5160		P. falciparum	2
Djamouko et al	2020	Cameroon		Mendong	periurban	2017-2018	HLC/CDC	Cross-sectional	106.83	ib/p/y	106.83	An.gambiae sl/ An. funestus			1976		P. falciparum	5
Drakeley	2003	Tanzania		Ifakara	periurban		CDC	Longitudinal	30.7	ib/p/y	30.7	An.gambiae sl/ An. funestus			147448		P. falciparum	0.38
Tanga	2010	Cameroon		Likoko	rural	2002-2003	HLC/SPC	Longitudinal	460.1	ib/p/y	460.1	An. funestus/ An. hancocki/ An. gambiae sl			2387		P. falciparum	8.73
Fouque et al	2010	French Guiana		Loca	rural	1998-1999	HLC	Longitudinal	10	ib/p/y	10	An. darlingi	8126		1597		P. falciparum	1.25
Fouque et al	2010	French Guiana		Twenke	rural	1998-1999	HLC	Longitudinal	5	ib/p/y	5	An. darlingi	16355		3390		P. falciparum	0.58
Fournet et al	2010	Burkina faso		Zongo	periurban	2006	CDC/PSC	Cross-sectional				An. gambiae s.l.			476		P. falciparum	6.7
Fournet et al	2010	Burkina faso		Dapoya	urban	2006	CDC/PSC	Cross-sectional				An. gambiae s.l.			1391		P. falciparum	7.7
Fournet et al	2010	Burkina faso		Tanghin	urban	2006	CDC/PSC	Cross-sectional				An. gambiae s.l.			1620		P. falciparum	7.9
Fournet et al	2010	Burkina faso		Yamtenga	periurban	2006	CDC/PSC	Cross-sectional				An. gambiae s.l.			901		P. falciparum	0
Libasse et al	2011	Senegal		Dakar	urban	2007-2010	HLC	Longitudinal	17.6	ib/p/y	17.6	An. gambiae s.l.	74		44967		P. falciparum	0.12
Dejene et al	2019	Ethiopia		Ghibe	urban	2015-2016	CDC/PSC	Longitudinal	13.8	ib/p/y	13.8	An. gambiae s.l.	27		1157		P. falciparum	0.14
Dejene et al	2019	Ethiopia		Darge	urban	2015-2017	CDC/PSC	Longitudinal	pas de donnee			An. gambiae s.l.	pas de donnee		101
Himeidan et al	2011	sudan		Koka	rural	2005-2006	SPC	Longitudinal	0.3	ib/p/n	109.5	An. gambiae s.l.	2.34		394		P. falciparum	7.25
Himeidan et al	2011	sudan		Um Salala	rural	2005-2006	SPC	Longitudinal	0.01	ib/p/n	3.65	An. gambiae s.l.	0.29		331		P. falciparum	0.79
Dickson et al	2014	Tanzania		Kilombero	rural	2008-2012	CDC	Longitudinal	392.31	ib/p/y	392.31	An. gambiae sl/ An. funestus			100810		P. falciparum	0.74
Olayemi et al	2011	Nigeria		Ilorin and Minna	urban	2004-2009	PSC	Longitudinal	0.83	ib/p/y	0.83	An. gambiae s.l.	20.06				P. falciparum
Yadouléton et al	2010	Benin		Cotonou	urban	2009	HLC/PSC	cross-sectional	0,041-0,28	ib/p/n	14,965-102,2	An. gambiae/An. pharoensis/An. ziemanni/An. funestus	2,70-10,95	An. gambiae s.s./An. arabiensis			P. falciparum
Yadouléton et al	2010	Benin		Porto Novo	urban	2009	HLC/PSC	cross-sectional	0,01-0,23	ib/p/n	3,65-83,95		2,85-7,84
Yadouléton et al	2010	Benin		Parakou	urban	2009	HLC/PSC	cross-sectional	0,031-0,15	ib/p/n	11,315-54,73		1,41-3,04
Mwakalinga et al	2016	Tanzania		Dar es Salaam	urban	2010-2013	CDC	cross-sectional						An. gambiae	382	March 2010-January 2013	P. falciparum	11
Oyewole and Awolola	2006	Nigeria		Lagos,	urban	2000		longitudinal				An. gambiae/ An. funestus
Amawulu et al	2016	Nigeria		Bayelsa State	urban		PSC	longitudinal	80.5	ib/p/y	80.5		6.88	An. gambiae s.s./ An. melas
Okello et al	2006	Uganda		Arua	rural	2001-2002	HLC	longitudinal	397	ib/p/y	397			An. gambiae s.l./An. funestus/ An. arabiensis	9070		P. falciparum	80.5
Okello et al	2006	Uganda		Apac	rural	2001-2002	HLC	longitudinal	1586	ib/p/y	1586							79.3
Okello et al	2006	Uganda		Tororo	rural	2001-2002	HLC	longitudinal	562	ib/p/y	562							90.6
Okello et al	2006	Uganda		Jinja	periurban	2001-2002	HLC	longitudinal	6	ib/p/y	6							14.9
Okello et al	2006	Uganda		Mubende	rural	2001-2002	HLC	longitudinal	4	ib/p/y	4							57.3
Okello et al	2006	Uganda		Kyenjojo	rural	2001-2002	HLC	longitudinal	7	ib/p/y	7							67.8
Okello et al	2006	Uganda		Kanungu	rural	2001-2002	HLC	longitudinal	6	ib/p/y	6							43.1
Maxwell et al	2003	Tanzania		highland	urban		CDC/PSC/ WET	longitudinal	37,4-40,1	ib/p/y	37,4-40,1	An. funestus/An. marshalli s.l./ An. gambiae s.l.						52,6-62,4
Maxwell et al	2003	Tanzania		lowland			CDC/PSC/ WET		566,9-735,0	ib/p/y	566,9-735,0							78,9-80,0
Baragatti et al	2009	Burkina Faso		Ouagadougou,	urban			cross-sectional										7,7-26,1
Kasasa et al	2013	Ghana		Navrongo	urban				1,132-157	ib/p/y	1,132-157	An. gambiae/ An. funestus			109647
Krafsur	1977	Western Ethiopia		Gambela	urban				11	ib/p/y
Krafsur	1977	Western Ethiopia		Gambela	periurban				97	ib/p/y
Vercruysse and Jancloes	1981	Senegal		Dakar	urban				43	ib/p/y
Robert et al	1985	Burkina Faso		Bobo-Dioulasso	rural				50; 60; 55; 133	ib/p/y
Carnevale et al	1985	Congo		PK Rouge	rural				80	ib/p/y
Carnevale et al	1985	Congo		Ndjoumouna	rural				850	ib/p/y
Vercruysse	1985	North Senegal			rural				1; 6,5	ib/p/y
Rossiet al	1986	Burkina Faso		Ouagadougou	urban				7; 0; 0	ib/p/y
Rossiet al	1988	Burkina Faso		Ouagadougou	periurban				10; 23	ib/p/y
Rossiet al	1989	Burkina Faso		Ouagadougou	rural				92; 82; 430	ib/p/y
Robert et al	1986	Burkina Faso		Bobo-Dioulasso	urban				0,1; 0,5	ib/p/y
Robert et al	1986	Burkina Faso		Bobo-Dioulasso	periurban				5	ib/p/y
Trape and Zoulani	1987	Congo		Brazzaville	urban				0.3	ib/p/y
Trape and Zoulani	1987	Congo		Brazzaville	periurban				101	ib/p/y
Robert et al	1988	Burkina Faso		Karangasso	rural				244	ib/p/y
Richard et al	1988	Congo		Mayombe forest	rural				80; 397	ib/p/y
Lindsay et al	1990	The Gambiae		Banjul	periurban				1.3	ib/p/y
Beir et al	1990	Kenya		west	rural				299;237	ib/p/y
Trape et al	1992	Senegal		Pikine	urban				0.01	ib/p/y
Trape et al	1992	Senegal		Pikine	periurban				0.4	ib/p/y
Manga et al	1992	Cameroon		Yaoundé	urban				3;13	ib/p/y
Fondjo et al	1992	Cameroon		Yaoundé	urban				14	ib/p/y
Fondjo et al	1992	Cameroon		Yaoundé	periurban				30	ib/p/y
Karch et al	1992	Congo kinshasa		Kinshasa	urban				3	ib/p/y
Karch et al	1992	Congo kinshasa		Kinshasa	periurban				66	ib/p/y
Karch et al	1992	Congo kinshasa		Kinshasa	rural				620	ib/p/y
Fontenille	1992	Madagascar		St Marie Island	rural				100	ib/p/y
Carnevale	1992	Cameroon		Mbebe	rural				182	ib/p/y
Coene	1993	Congo Kinshasa		30	urban				30	ib/p/y
Coene	1993	Congo Kinshasa		455	rural				455	ib/p/y
Smith	1993	Tanzania		Kilombero	rural				329	ib/p/y
Robert	1993	Cameroon		Edea	urban				4;30	ib/p/y
Lochouarn and Gazin	1993	Burkina Faso		Bobo-Dioulasso	urban				2	ib/p/y
Githeko	1993	Kenya		Ahero	rural				91; 416	ib/p/y
Njan Nloga et al	1993	Cameroon		Ebogo	rural				355	ib/p/y
Mbogo et al	1993	Kenya		Kilifi,	urban				1.5	ib/p/y
Mbogo et al	1993	Kenya		Kilifi,	rural				8	ib/p/y
Dossou-yovo et al	1994	ôte d'ivoire		Bouake	periurban				126;88	ib/p/y
Bockarie et al	1994	Sierra Leone		Bo	rural				21; 36; 22; 26	ib/p/y
Dossou-yovo	1995	côte d'ivoire		Bouake area	rural				230	ib/p/y
Schiff et al	1995	Tanzania		Coastal Tanzania	rural				218; 272; 577; 236; 703; 221; 94	ib/p/y
Mbogo et al	1995	Kenya		kilifi	rural				3,8; 3; 18; 1,6; 3,6; 0; 0,001; 2,5; 59,6	ib/p/y
Thompson	1997	Mozambique		Maputo	urban				0	ib/p/y
Thompson	1997	Mozambique		Maputo	periurban				20	ib/p/y
Fontenille et al	1997	Senegal		Dielmo	rural				159	ib/p/y
Fontenille et al	1997	Senegal		ndiop	rural				31	ib/p/y
Lemasson et al	1997	Senegal		Barkedji	rural				114	ib/p/y
Diallo et al	1998	Senegal		Dakar	urban				0	ib/p/y
Robert et al	1998	Senegal		Niakhar	rural				9;12;26	ib/p/y
Elissa et al	1999	Gabon		Franceville	periurban				81	ib/p/y
Elissa et al	1999	Gabon		Franceville	rural				365	ib/p/y
Diallo et al	2000	Senegal		Dakar	urban				0	ib/p/y
Akogbéto	2000	Cotonou		Benin	urban				29	ib/p/y
Akogbéto	2000	Cotonou		Benin	periurban				47	ib/p/y
Akogbéto	2000	Cotonou		Benin	rural				12	ib/p/y
